# Supplementary material for: Combined Effect of Nigella sativa and Kefir on the Live Performance and Health of Broiler Chickens Affected by Necrotic Enteritis
Source: Animals (Basel). 2024 Jul 15;14(14):2074. doi: 10.3390/ani14142074 (PMC11273500; doi:10.3390/ani14142074)
Supplement: Supplementary file 1 [file animals-14-02074-s001.zip]

Archive with 1 entries (1 files):
- animals-3083426-supplementary.pdf
